# Supplementary material for: Identification of cervical squamous cell carcinoma feature genes and construction of a prognostic model based on immune-related features
Source: BMC Womens Health. 2022 Sep 3;22:365. doi: 10.1186/s12905-022-01942-4 (PMC9441064; doi:10.1186/s12905-022-01942-4)
Supplement: Supplementary file 1 — Additional file 1. Table S1: Univariate Cox regression analysis of prognosis-related genes from targeted modules of WGCNA [file 12905_2022_1942_MOESM1_ESM.xls]

gene id	HR	HR.95L	HR.95H	pvalue
CD7	0.807522662	0.70296053	0.927637929	0.002514255
TNFRSF1B	0.724772822	0.587125872	0.894689995	0.002740069
PLAAT4	0.785518681	0.677177487	0.911193312	0.001431831
ARRB2	0.479093736	0.312928642	0.733492487	0.000708658
DHCR7	1.454926578	1.105017217	1.91563653	0.007552605
LAPTM5	0.76183771	0.622789147	0.931931293	0.008154998
CCL5	0.831676658	0.72945788	0.948219331	0.0058764
BATF	0.827548141	0.716592642	0.955683725	0.009963513
RNASE6	0.759490243	0.622937844	0.925975897	0.006518695
SELPLG	0.730731895	0.595002798	0.897422843	0.002768915
ETV7	0.757240261	0.634750933	0.903366633	0.002009509
PIM2	0.6535442	0.488219136	0.874853093	0.00425688
LCP1	0.769801791	0.633255956	0.935790327	0.008636672
ISCU	0.306094279	0.163838294	0.57186696	0.000205267
IL2RG	0.815024862	0.706496089	0.94022534	0.005026491
MSMO1	1.719644642	1.25519813	2.35594495	0.000738163
DEF6	0.466782471	0.311715968	0.698988495	0.000217017
HPS1	0.450984819	0.274746453	0.740272729	0.001636442
GCH1	0.712241543	0.560850847	0.904497192	0.005381778
EEFSEC	0.490948341	0.32291903	0.746410869	0.000873766
SLC25A28	0.4968436	0.338345727	0.729589717	0.000359342
GIMAP4	0.738788516	0.602121652	0.90647541	0.003722027
GMFG	0.748712754	0.608164616	0.921741865	0.006368675
CD2	0.779773328	0.677011802	0.898132708	0.000560444
UCP2	0.695716265	0.549362125	0.881060233	0.002605673
SLC15A3	0.724903311	0.578896709	0.90773501	0.005054655
CST7	0.758039001	0.650386073	0.88351081	0.000392933
SPP1	1.205380202	1.052258044	1.380784342	0.00704231
CD3D	0.790793918	0.689183908	0.907384828	0.000822755
CD3E	0.766765655	0.662526978	0.887404722	0.000367692
RHOG	0.488827543	0.291420332	0.819957775	0.006685044
LSP1	0.747679893	0.638151092	0.876007625	0.000320702
HCK	0.732468445	0.592836122	0.904988754	0.003912878
LSS	1.606072928	1.13435714	2.27394897	0.00757298
DECR1	0.544284768	0.353473031	0.838100458	0.00574679
NLRC5	0.712251711	0.566700134	0.895186835	0.003622719
VSIR	0.718397083	0.564649496	0.914008375	0.007107421
CX3CL1	0.842283486	0.752765809	0.942446458	0.002754077
CD52	0.755679485	0.643678591	0.887168677	0.000620049
LYZ	0.83059075	0.729472581	0.945725737	0.005071177
GZMH	0.855195573	0.759285847	0.963220204	0.009954423
NKG7	0.839914943	0.736938904	0.957280323	0.008943892
CORO1A	0.739325142	0.600679105	0.909972831	0.004367683
AIF1	0.76591174	0.629202479	0.932324353	0.007848738
HLA-DPB1	0.810992018	0.694492168	0.947034514	0.008102832
TCN2	0.69735614	0.552277621	0.880545521	0.002454118
