# Supplementary material for: Identification of cervical squamous cell carcinoma feature genes and construction of a prognostic model based on immune-related features
Source: BMC Womens Health. 2022 Sep 3;22:365. doi: 10.1186/s12905-022-01942-4 (PMC9441064; doi:10.1186/s12905-022-01942-4)
Supplement: Supplementary file 2 — Additional file 2. Table S2: Lasso and Multivariate Cox regression analyses of prognosis-related genes from targeted modules of WGCNA [file 12905_2022_1942_MOESM2_ESM.xls]

gene id	coef	HR	HR.95L	HR.95H	pvalue
ISCU	-0.786433757	0.455466206	0.221849202	0.935092227	0.03212747
MSMO1	0.333194888	1.395419222	0.991822748	1.963248784	0.055770267
GCH1	-0.292334758	0.746518591	0.541595319	1.028978625	0.074182235
EEFSEC	-0.331572525	0.717794096	0.46065847	1.118460635	0.142856423
SPP1	0.148922059	1.160582529	0.997763	1.349971693	0.053492141
RHOG	-0.503213718	0.60458457	0.344790799	1.060128352	0.079056594
LSP1	-0.160832576	0.85143461	0.706514659	1.026080472	0.091122365
TCN2	-0.186250653	0.830065511	0.651606056	1.057400781	0.131542504
